# Supplementary material for: Refining Tumor Treatment in Sinonasal Cancer Using Delta Radiomics of Multi-Parametric MRI after the First Cycle of Induction Chemotherapy
Source: J Imaging. 2022 Feb 15;8(2):46. doi: 10.3390/jimaging8020046 (PMC8877083; doi:10.3390/jimaging8020046)
Supplement: Supplementary file 1 [file jimaging-08-00046-s001.zip]

Archive with 1 entries (1 files):
- jimaging-1535720-supplementary.pdf
